# Supplementary material for: Using Genomic Variation to Distinguish Ovarian High-Grade Serous Carcinoma from Benign Fallopian Tubes
Source: Int J Mol Sci. 2022 Nov 26;23(23):14814. doi: 10.3390/ijms232314814 (PMC9738935; doi:10.3390/ijms232314814)
Supplement: Supplementary file 1 [file ijms-23-14814-s001.zip]

Archive with 1 entries (1 files):
- ijms-1998691-supplementary.pdf
